# Supplementary material for: Magnitude of risk factors and in-hospital mortality of stroke in Ethiopia: a systematic review and meta-analysis
Source: BMC Neurol. 2020 Aug 19;20:309. doi: 10.1186/s12883-020-01870-6 (PMC7437163; doi:10.1186/s12883-020-01870-6)
Supplement: Supplementary file 4 — Additional file 4: Table S2. Assessing the risk of bias for the included studies. [file 12883_2020_1870_MOESM4_ESM.xlsx]

## Sheet: Sheet1
Table S2: Assessing the risk of bias for the included studies
Study	Selection	Comparability	Outcome	Quality
Asefa et al (2018)	***	*	*	low
Betero et at (2019)	****	*	**	high
Deresse et al (2015)	****	**	**	high
Erkabu et al (2018)	**	*	**	low
Fekadu et al (2019)	***	**	**	high
Fekadu et al (2019)	****	*	**	high
Gebremariam et al (2016)	****	*	**	high
Gebreyohannes et al (2019)	****	*	**	high
Gedefa et al (2017)	***		**	low
Greffie et al (2015)	***	*	*	low
Mamushet et al (2015)	***	*	**	high
Kassaw et al (2018)	****	*	*	high
Kefale et al (2019)	***	*	**	high
Sultan et al (2017)	***		**	low
Temesgen et al (2018)	****	*	**	high
Zewdie et al (2018)	****	*	**	high
Risk of bias assessment tool
Selection: scored a maximum of five stars
Comparability: scored a maximum of two stars
outcome: scored a maximum of three stars
a score of ≥7 out of 10 were considered as achieving high quality
Risk of bias assessment tool: Yes (low risk); No (high risk)
1. Representation: Was the study population a close representation of the national population?
2. Sampling: Was the sampling frame a true or close representation of the target population?
3. Random selection: Was some form of random selection used to select the sample OR was a census undertaken?
4. Non-response bias: Was the likelihood of non-response bias minimal?
5. Data collection: Were data collected directly from the subjects?
6. Case definition: Was an acceptable case definition used in the study?
7. Reliability and validity of study tool: Was the study instrument that measured the parameter of interest show to have reliability and validity?
8. Methods of data collection: Was the same mode of data collection used for all subjects?
9. Prevalence period: Was the length of the prevalence period for the parameter of interest appropriate?
10. Numerators and denominators: Were the numerator(s) and denominator(s) for the parameter of interest appropriate?
The overall risk of bias was then scored according to the number of high risk of bias per study: low (≤2), moderate (3–4), and high (≥5).
